# Supplementary material for: Vaccination with a Replication-Dead Murine Gammaherpesvirus Lacking Viral Pathogenesis Genes Inhibits WT Virus Infection
Source: Viruses. 2024 Dec 17;16(12):1930. doi: 10.3390/v16121930 (PMC11680341; doi:10.3390/v16121930)
Supplement: Supplementary file 1 [file viruses-16-01930-s001.zip]

Archive with 2 entries (2 files):
- viruses-3355852-Supplemental Table1-revised.pdf
- viruses-3355852-supplementary-figure-revised.pdf
